# Supplementary material for: Breed identification using breed-informative SNPs and machine learning based on whole genome sequence data and SNP chip data
Source: J Anim Sci Biotechnol. 2023 Jun 1;14:85. doi: 10.1186/s40104-023-00880-x (PMC10234014; doi:10.1186/s40104-023-00880-x)
Supplement: Supplementary file 1 — Additional file 1:Table S1. Summary of the machine learning classification models. Table S2. Accuracies of different pipelines for breed identification with different most breed-informative SNPs. Table S3. Accuracies of difference machine learning methods with respect to different reference population size and different numbers of most breed-informativeSNPs revealed by DFI. Table S4. Accuracies of difference machine learning methods with respect to different number of breeds. The reference population size was 30 individuals per breed and the most breed-informativeSNPs were from DFI. Table S5. Accuracies when both reference and test population were genotyped with SNP chipsand with sequence. The reference population size was 30individuals per breed and the most breed-informativeSNPs were from DFI. Table S6. The GBCof the misclassified Brown Swiss animals estimated using 789K SNPs. Table S7. Distance matrixamong the 13 cattle breeds. Table S8. Pathway enrichment of genes in the vicinity of the 1,000 most breed-informative SNPs. [file 40104_2023_880_MOESM1_ESM.xlsx]

## Sheet: Table S1
Table S1. Summary of the machine learning classification models.
Machine learning models	R package	Functions	Parameters1
Naïve Bayes	e1071	naiveBayes, predict	--
Support Vector Machine	e1071	svm, predict	type = C-classification, kernel = linear
K-Nearest Neighbor	class	knn	k = the per breed reference population size
Random Forest	randomForest	randomForest, predict	importance = TRUE, Proximity = TRUE
Artificial Neural Network	nnet	nnet	size = 30, maxit = 100
1Other parameters were set as default.

## Sheet: Table S2
Table S2 Accuracies of different pipelines for breed identification with different most breed-informative SNPs (the reference population size was 30 bulls per breed)
SNPs = 500				SNPs = 1000				SNPs = 1500				SNPs = 2000
ML method	Breed-informative SNPs detection Method	Accuracy		ML method	Breed-informative SNPs detection Method	Accuracy		ML method	Breed-informative SNPs detection Method	Accuracy		ML method	Breed-informative SNPs detection Method	Accuracy
ANN	Delta	95.36 ± 0.25		ANN	Delta	97.19 ± 0.28		ANN	Delta	96.89 ± 0.29		ANN	Delta	97.57 ± 0.27
ANN	Fst	96.65 ± 0.24		ANN	Fst	97.82 ± 0.25		ANN	Fst	97.43 ± 0.29		ANN	Fst	97.57 ± 0.29
ANN	In	97.63 ± 0.21		ANN	In	98.04 ± 0.30		ANN	In	98.14 ± 0.24		ANN	In	97.91 ± 0.23
ANN	DFI	96.07 ± 0.21		ANN	DFI	97.23 ± 0.24		ANN	DFI	97.57 ± 0.16		ANN	DFI	97.39 ± 0.22
KNN	Delta	97.87 ± 0.00		KNN	Delta	98.81 ± 0.01		KNN	Delta	99.51 ± 0.01		KNN	Delta	99.72 ± 0.02
KNN	Fst	97.87 ± 0.00		KNN	Fst	99.15 ± 0.00		KNN	Fst	99.57 ± 0.00		KNN	Fst	99.72 ± 0.00
KNN	In	97.53 ± 0.01		KNN	In	99.23 ± 0.00		KNN	In	99.65 ± 0.01		KNN	In	99.72 ± 0.00
KNN	DFI	98.44 ± 0.01		KNN	DFI	99.29 ± 0.00		KNN	DFI	99.67 ± 0.01		KNN	DFI	99.86 ± 0.00
NB	Delta	96.60 ± 0.00		NB	Delta	97.45 ± 0.00		NB	Delta	97.59 ± 0.00		NB	Delta	97.30 ± 0.00
NB	Fst	96.45 ± 0.00		NB	Fst	97.16 ± 0.00		NB	Fst	97.59 ± 0.00		NB	Fst	97.87 ± 0.00
NB	In	94.04 ± 0.00		NB	In	95.6 ± 0.00		NB	In	97.02 ± 0.00		NB	In	97.30 ± 0.00
NB	DFI	96.74 ± 0.00		NB	DFI	97.73 ± 0.00		NB	DFI	97.59 ± 0.00		NB	DFI	97.59 ± 0.00
RF	Delta	97.24 ± 0.05		RF	Delta	98.53 ± 0.04		RF	Delta	98.89 ± 0.04		RF	Delta	98.94 ± 0.04
RF	Fst	97.23 ± 0.04		RF	Fst	98.41 ± 0.02		RF	Fst	99.02 ± 0.03		RF	Fst	99.16 ± 0.03
RF	In	97.41 ± 0.04		RF	In	98.12 ± 0.03		RF	In	97.82 ± 0.02		RF	In	98.33 ± 0.02
RF	DFI	97.81 ± 0.06		RF	DFI	98.69 ± 0.04		RF	DFI	99.16 ± 0.03		RF	DFI	99.24 ± 0.03
SVM	Delta	99.01 ± 0.00		SVM	Delta	98.16 ± 0.00		SVM	Delta	98.16 ± 0.00		SVM	Delta	98.16 ± 0.00
SVM	Fst	99.01 ± 0.00		SVM	Fst	98.30 ± 0.00		SVM	Fst	98.16 ± 0.00		SVM	Fst	98.16 ± 0.00
SVM	In	99.15 ± 0.00		SVM	In	98.16 ± 0.00		SVM	In	98.16 ± 0.00		SVM	In	98.16 ± 0.00
SVM	DFI	99.01 ± 0.00		SVM	DFI	98.30 ± 0.00		SVM	DFI	98.16 ± 0.00		SVM	DFI	98.16 ± 0.00
ANN, Artificial Neural Network; KNN, K-Nearest Neighbor; NB, Naive Bayes; RF, Random Forest; SVM, Support Vector Machine.

## Sheet: Table S3
Table S3 Accuracies of difference machine learning methods with respect to different reference population size and different numbers of most breed-informative (MBI) SNPs revealed by DFI
Train = 10/breed				Train = 20/breed				Train = 30/breed
ML	No MBI SNPs	Accuracy		ML	No MBI SNPs	Accuracy		ML	No MBI SNPs	Accuracy
KNN	200	95.33 ± 0.39		KNN	200	96.67 ± 0.23		KNN	200	97.27 ± 0.03
KNN	500	97.82 ± 0.62		KNN	500	98.25 ± 0.14		KNN	500	98.44 ± 0.01
KNN	1000	98.87 ± 0.44		KNN	1000	99.19 ± 0.13		KNN	1000	99.29 ± 0.00
KNN	1500	99.01 ± 0.42		KNN	1500	99.74 ± 0.01		KNN	1500	99.67 ± 0.01
KNN	2000	99.22 ± 0.32		KNN	2000	99.86 ± 0.02		KNN	2000	99.86 ± 0.00
KSR	200	97.52 ± 0.10		KSR	200	97.32 ± 0.16		KSR	200	97.69 ± 0.02
KSR	500	99.12 ± 0.09		KSR	500	99.17 ± 0.17		KSR	500	99.59 ± 0.03
KSR	1000	99.38 ± 0.09		KSR	1000	99.44 ± 0.15		KSR	1000	99.31 ± 0.04
KSR	1500	99.40 ± 0.09		KSR	1500	99.53 ± 0.12		KSR	1500	99.60 ± 0.03
KSR	2000	99.33 ± 0.13		KSR	2000	99.62 ± 0.11		KSR	2000	99.65 ± 0.03
RF	200	95.09 ± 0.21		RF	200	95.33 ± 0.21		RF	200	95.45 ± 0.05
RF	500	97.21 ± 0.15		RF	500	97.34 ± 0.15		RF	500	97.81 ± 0.06
RF	1000	98.24 ± 0.19		RF	1000	98.56 ± 0.19		RF	1000	98.69 ± 0.04
RF	1500	98.74 ± 0.18		RF	1500	98.96 ± 0.18		RF	1500	99.16 ± 0.03
RF	2000	98.93 ± 0.18		RF	2000	99.07 ± 0.18		RF	2000	99.24 ± 0.03
SVM	200	97.16 ± 0.14		SVM	200	97.21 ± 0.23		SVM	200	97.87 ± 0.00
SVM	500	97.40 ± 0.41		SVM	500	97.83 ± 0.30		SVM	500	99.01 ± 0.00
SVM	1000	97.07 ± 0.30		SVM	1000	97.30 ± 0.27		SVM	1000	98.30 ± 0.00
SVM	1500	96.74 ± 0.35		SVM	1500	97.30 ± 0.27		SVM	1500	98.16 ± 0.00
SVM	2000	96.69 ± 0.35		SVM	2000	97.35 ± 0.22		SVM	2000	98.16 ± 0.00
KNN, K-Nearest Neighbor; RF, Random Forest; SVM, Support Vector Machine; KSR, an integration of KNN, SVM and RF.

## Sheet: Table S4
Table S4 Accuracies of difference machine learning methods with respect to different number of breeds. The reference population size was 30 individuals per breed and the most breed-informative (MBI) SNPs were from DFI.
Number of breeds = 3				Number of breeds = 5				Number of breeds = 10				Number of breeds = 13
ML	No MBI SNPs	Accuracy		ML	No MBI SNPs	Accuracy		ML	No MBI SNPs	Accuracy		ML	No MBI SNPs	Accuracy
KNN	200	100.00 ± 0.00		KNN	200	99.81 ± 0.00		KNN	200	98.38 ± 0.02		KNN	200	97.27 ± 0.03
KNN	500	100.00 ± 0.00		KNN	500	99.81 ± 0.00		KNN	500	99.09 ± 0.02		KNN	500	98.44 ± 0.01
KNN	1000	100.00 ± 0.00		KNN	1000	99.63 ± 0.00		KNN	1000	99.51 ± 0.01		KNN	1000	99.29 ± 0.00
KNN	1500	100.00 ± 0.00		KNN	1500	99.63 ± 0.00		KNN	1500	99.71 ± 0.00		KNN	1500	99.67 ± 0.01
KNN	2000	100.00 ± 0.00		KNN	2000	99.63 ± 0.00		KNN	2000	99.57 ± 0.00		KNN	2000	99.86 ± 0.00
KSR	200	99.75 ± 0.00		KSR	200	99.09 ± 0.01		KSR	200	98.91 ± 0.01		KSR	200	97.69 ± 0.02
KSR	500	99.87 ± 0.02		KSR	500	98.68 ± 0.02		KSR	500	99.42 ± 0.01		KSR	500	99.59 ± 0.03
KSR	1000	99.85 ± 0.02		KSR	1000	98.27 ± 0.03		KSR	1000	99.58 ± 0.01		KSR	1000	99.31 ± 0.04
KSR	1500	99.91 ± 0.02		KSR	1500	98.51 ± 0.03		KSR	1500	99.47 ± 0.01		KSR	1500	99.60 ± 0.03
KSR	2000	99.95 ± 0.01		KSR	2000	98.44 ± 0.04		KSR	2000	99.53 ± 0.01		KSR	2000	99.65 ± 0.03
RF	200	99.75 ± 0.00		RF	200	98.48 ± 0.02		RF	200	96.99 ± 0.03		RF	200	95.45 ± 0.05
RF	500	99.87 ± 0.02		RF	500	98.49 ± 0.03		RF	500	98.53 ± 0.03		RF	500	97.81 ± 0.06
RF	1000	99.83 ± 0.02		RF	1000	98.31 ± 0.03		RF	1000	98.94 ± 0.02		RF	1000	98.69 ± 0.04
RF	1500	99.90 ± 0.02		RF	1500	98.62 ± 0.04		RF	1500	99.08 ± 0.03		RF	1500	99.16 ± 0.03
RF	2000	99.96 ± 0.01		RF	2000	98.61 ± 0.04		RF	2000	99.24 ± 0.02		RF	2000	99.24 ± 0.03
SVM	200	99.75 ± 0.00		SVM	200	98.14 ± 0.00		SVM	200	98.86 ± 0.00		SVM	200	97.87 ± 0.00
SVM	500	99.75 ± 0.00		SVM	500	97.40 ± 0.00		SVM	500	98.71 ± 0.00		SVM	500	99.01 ± 0.00
SVM	1000	99.75 ± 0.00		SVM	1000	97.22 ± 0.00		SVM	1000	98.29 ± 0.00		SVM	1000	98.30 ± 0.00
SVM	1500	99.75 ± 0.00		SVM	1500	97.22 ± 0.00		SVM	1500	97.86 ± 0.00		SVM	1500	98.16 ± 0.00
SVM	2000	99.75 ± 0.00		SVM	2000	97.22 ± 0.00		SVM	2000	97.86 ± 0.00		SVM	2000	98.16 ± 0.00
KNN, K-Nearest Neighbor; RF, Random Forest; SVM, Support Vector Machine; KSR, an integration of KNN, SVM and RF.

## Sheet: Table S5
Table S5 Accuracies when both reference and test population were genotyped with SNP chips (50K ~ 777K) and with sequence. The reference population size was 30 individuals per breed and the most breed-informative (MBI) SNPs were from DFI.
50K				80K				100K				150K				777K
ML	No MBI SNPs	Accuracy		ML	No MBI SNPs	Accuracy		ML	No MBI SNPs	Accuracy		ML	No MBI SNPs	Accuracy		ML	No MBI SNPs	Accuracy
KNN	200	99.32 ± 0.01		KNN	200	98.99 ± 0.01		KNN	200	97.92 ± 0.01		KNN	200	98.87 ± 0.01		KNN	200	98.09 ± 0.01
KNN	500	99.50 ± 0.02		KNN	500	99.49 ± 0.02		KNN	500	99.01 ± 0.00		KNN	500	99.01 ± 0.00		KNN	500	99.03 ± 0.01
KNN	1000	99.70 ± 0.01		KNN	1000	99.65 ± 0.01		KNN	1000	99.43 ± 0.00		KNN	1000	99.23 ± 0.01		KNN	1000	99.37 ± 0.01
KNN	1500	99.86 ± 0.00		KNN	1500	99.58 ± 0.01		KNN	1500	99.35 ± 0.01		KNN	1500	99.57 ± 0.00		KNN	1500	99.36 ± 0.01
KNN	2000	99.64 ± 0.01		KNN	2000	99.51 ± 0.01		KNN	2000	99.50 ± 0.01		KNN	2000	99.57 ± 0.01		KNN	2000	99.42 ± 0.01
KSR	200	99.08 ± 0.03		KSR	200	98.53 ± 0.02		KSR	200	97.86 ± 0.02		KSR	200	98.54 ± 0.02		KSR	200	98.32 ± 0.01
KSR	500	99.04 ± 0.03		KSR	500	99.06 ± 0.03		KSR	500	98.66 ± 0.02		KSR	500	99.15 ± 0.02		KSR	500	98.81 ± 0.02
KSR	1000	99.36 ± 0.02		KSR	1000	99.19 ± 0.03		KSR	1000	99.07 ± 0.02		KSR	1000	98.86 ± 0.02		KSR	1000	99.11 ± 0.03
KSR	1500	99.37 ± 0.03		KSR	1500	99.21 ± 0.03		KSR	1500	99.05 ± 0.02		KSR	1500	99.27 ± 0.02		KSR	1500	99.13 ± 0.03
KSR	2000	99.20 ± 0.02		KSR	2000	99.32 ± 0.02		KSR	2000	99.35 ± 0.02		KSR	2000	99.31 ± 0.02		KSR	2000	99.17 ± 0.02
RF	200	97.55 ± 0.04		RF	200	96.09 ± 0.05		RF	200	96.63 ± 0.04		RF	200	96.86 ± 0.04		RF	200	97.25 ± 0.05
RF	500	98.20 ± 0.03		RF	500	98.06 ± 0.04		RF	500	97.91 ± 0.03		RF	500	98.12 ± 0.03		RF	500	98.73 ± 0.03
RF	1000	98.31 ± 0.02		RF	1000	98.51 ± 0.03		RF	1000	98.29 ± 0.02		RF	1000	98.55 ± 0.02		RF	1000	99.14 ± 0.04
RF	1500	98.44 ± 0.04		RF	1500	98.53 ± 0.03		RF	1500	98.33 ± 0.02		RF	1500	98.61 ± 0.03		RF	1500	99.16 ± 0.03
RF	2000	98.33 ± 0.03		RF	2000	98.46 ± 0.03		RF	2000	98.35 ± 0.02		RF	2000	98.57 ± 0.04		RF	2000	99.16 ± 0.03
SVM	200	97.87 ± 0.00		SVM	200	98.01 ± 0.00		SVM	200	97.59 ± 0.00		SVM	200	98.01 ± 0.00		SVM	200	98.01 ± 0.00
SVM	500	98.16 ± 0.00		SVM	500	98.01 ± 0.00		SVM	500	98.01 ± 0.00		SVM	500	98.30 ± 0.00		SVM	500	98.16 ± 0.00
SVM	1000	98.16 ± 0.00		SVM	1000	98.01 ± 0.00		SVM	1000	98.01 ± 0.00		SVM	1000	98.01 ± 0.00		SVM	1000	98.16 ± 0.00
SVM	1500	98.16 ± 0.00		SVM	1500	98.01 ± 0.00		SVM	1500	98.01 ± 0.00		SVM	1500	98.01 ± 0.00		SVM	1500	98.16 ± 0.00
SVM	2000	98.16 ± 0.00		SVM	2000	98.01 ± 0.00		SVM	2000	98.01 ± 0.00		SVM	2000	98.01 ± 0.00		SVM	2000	98.16 ± 0.00
KNN, K-Nearest Neighbor; RF, Random Forest; SVM, Support Vector Machine; KSR, an integration of KNN, SVM and RF.

## Sheet: Table S6
Table S6 The GBC (%) of the misclassified Brown Swiss animals estimated using 789k SNPs.
Sample_id	CHA	NWR	GEL	MBL	BS	HOL	NMD	JER	ANG	YKT	SIM	LIM	HF
BS01	8.8588	3.7302	20.1461	5.6439	27.9856	2.1922	3.4326	2.991	0.7983	4.7731	18.7986	0.6486	0.001
BS02	8.3179	5.3165	25.5334	2.4527	24.5412	1.2071	4.3188	3.3505	1.5473	5.2427	17.2537	0.3227	0.5956
BS03	9.5205	5.0495	21.7395	5.9918	22.2346	1.9222	3.6819	2.9853	0.2846	5.1837	18.7112	0.2705	2.4247
BS04	8.0281	5.4133	22.5621	4.1524	24.8548	1.7566	4.2115	3.0397	0.382	5.1962	17.8006	0.9423	1.6603
BS05	8.1705	4.1145	19.4897	3.5794	32.7228	1.6461	4.4863	2.3532	0.8238	4.2879	16.8639	0.4859	0.976
BS06	6.2494	4.5424	26.6337	2.5927	24.3822	0.9956	4.5449	2.5665	1.0775	5.0366	20.2051	0.363	0.8104
BS07	7.0554	5.0733	21.3008	4.9209	28.3313	3.4384	4.5261	2.668	0.0538	5.0233	16.3579	0.001	1.2499
BS08	6.9746	5.4675	21.4627	5.7653	19.785	2.4048	4.495	3.6709	1.5326	5.9752	17.3902	1.446	3.6301
BS09	8.2108	4.2396	21.8497	4.2863	24.6338	1.3085	4.0903	2.6665	0.8836	4.5933	20.7698	0.5173	1.9506
BS10	7.0303	5.6638	23.2905	4.6513	27.1719	1.5444	4.0071	2.67	1.0962	5.5371	16.3876	0.3139	0.6358
BS11	9.2447	4.149	22.7577	5.1001	24.908	0.9081	4.5028	2.7197	0.5106	5.1101	17.5009	1.8717	0.7166
BS12	8.4472	5.2643	19.2812	3.4826	31.4385	1.4905	3.4918	2.8062	0.6847	4.6362	17.6463	0.9039	0.4266
BS13	8.005	4.7216	25.2314	3.3682	25.3005	2.5984	3.3059	2.0362	0.7377	4.6305	19.8811	0.001	0.1824
See Table 1 for breed codes

## Sheet: Table S7
Table S7 Distance matrix (in terms of FST) among the 13 cattle breeds
Breed*	ANG	BS	CHA	GEL	HF	HOL	JER	LIM	MBL	NMD	NWR	SIM
BS	0.249546
CHA	0.144009	0.147436
GEL	0.141597	0.12804	0.0550658
HF	0.158465	0.265301	0.161419	0.161928
HOL	0.136027	0.231782	0.137137	0.144514	0.169414
JER	0.246505	0.261608	0.200084	0.196448	0.236802	0.220894
LIM	0.178683	0.159662	0.0662126	0.0739435	0.188147	0.16117	0.197917
MBL	0.25773	0.169363	0.121157	0.103404	0.24864	0.220698	0.250166	0.119639
NMD	0.176873	0.25083	0.138658	0.146657	0.177815	0.148534	0.233692	0.152997	0.22391
NWR	0.109043	0.190909	0.107757	0.110818	0.130281	0.0817107	0.20336	0.128468	0.188358	0.125616
SIM	0.198616	0.134296	0.078305	0.0591314	0.198754	0.178577	0.20471	0.0786898	0.0623166	0.181531	0.146119
YKT	0.301226	0.284488	0.23942	0.235649	0.328133	0.266061	0.301507	0.230415	0.268477	0.274188	0.25213	0.233429
* See Table 1 for breed codes

## Sheet: Table S8
Table S8 Pathway enrichment of genes in the vicinity of the 1000 most breed-informative SNPs
Pathway	P-value	Number of genes	Gene names
Renin secretion	0.0022959	7	ADCYAP1, EDN3, PDE1A, KCNMA1, ADRB1, CACNA1S, GNAI1
Circadian rhythm	0.00384837	5	PER2, NFIL3, CRY1, RORA, BTRC
NF-kappa B signaling pathway	0.00478248	8	LYN, CARD10, CXCL8, BCL2, ATM, TAB2, PRKCQ, LOC104968484
Neuroactive ligand-receptor interaction	0.00653273	16	NPFFR2, PAQR9, GABRB1, EDN3, HTR1A, OPRK1, ADRB1, TRPV1, LYPD6, PRLR, SSTR3, GABRG1, ADCYAP1, PENK, NMU, DRD1
Morphine addiction	0.00720902	7	GABRB1, PDE1A, DRD1, PDE7B, GNAI1, KCNJ3, GABRG1
Hedgehog signaling pathway	0.0199985	5	EVC2, LOC529930, SUFU, BCL2, BTRC
Melanogenesis	0.0412131	6	DCT, KIT, ASIP, EP300, MITF, GNAI1
Retinol metabolism	0.0446942	5	ALDH1A3, SDR16C5, AOX4, LOC782370, LOC781988
Vascular smooth muscle contraction	0.046196	7	RAMP3, PLA2G12B, EDN3, PRKCE, KCNMA1, PRKCQ, CACNA1S
